# Supplementary material for: Understanding the Role of the SMN Complex Component GEMIN5 and Its Functional Relationship with Demethylase KDM6B in the Flunarizine-Mediated Neuroprotection of Motor Neuron Disease Spinal Muscular Atrophy
Source: Int J Mol Sci. 2024 Sep 18;25(18):10039. doi: 10.3390/ijms251810039 (PMC11431868; doi:10.3390/ijms251810039)
Supplement: Supplementary file 1 [file ijms-25-10039-s001.zip]

Archive with 1 entries (1 files):
- ijms-3205342-supplementary.pdf
